# Supplementary material for: Daily and Seasonal Activity Patterns of Plateau Pikas (Ochotona curzoniae) on the Qinghai–Tibet Plateau, China, and Their Relationship with Weather Condition
Source: Animals (Basel). 2023 May 18;13(10):1689. doi: 10.3390/ani13101689 (PMC10215905; doi:10.3390/ani13101689)
Supplement: Supplementary file 1 [file animals-13-01689-s001.zip]

Archive with 1 entries (1 files):
- animals-2272871-supplementary.pdf
